# Supplementary material for: Transcriptome Analysis Identifies Strategies Targeting Immune Response-Related Pathways to Control Enterotoxigenic Escherichia coli Infection in Porcine Intestinal Epithelial Cells
Source: Front Vet Sci. 2021 Aug 10;8:677897. doi: 10.3389/fvets.2021.677897 (PMC8383179; doi:10.3389/fvets.2021.677897)
Supplement: Supplementary Table 4 — Statistical table of functional annotation of genes and transcripts. [file Table_4.XLS]

## Sheet: 功能分类统计表
TABLE S4 Statistical table of functional annotation of genes and transcripts
	Expressed gene number（percent）	Expressed transcript number（percent）	All gene number（percent）	All transcript number（percent）
GO	242(0.2188)	8280(0.7095)	249(0.2221)	8492(0.71)
KEGG	63(0.057)	6932(0.594)	68(0.0607)	7141(0.5971)
COG	289(0.2613)	9906(0.8488)	297(0.2649)	10170(0.8503)
NR	757(0.6844)	10909(0.9348)	767(0.6842)	11186(0.9353)
Swiss-Prot	187(0.1691)	9782(0.8382)	195(0.174)	10048(0.8401)
Pfam	122(0.1103)	8907(0.7632)	126(0.1124)	9152(0.7652)
Total anno	762(0.689)	10931(0.9367)	772(0.6887)	11209(0.9372)
Total	1106(1.0)	11670(1.0)	1121(1)	11960(1)
